# Supplementary material for: Digitally Guided Frontal Sinus Fracture Fixation: A Point-of-Care “In-House” Biomodel Protocol with Cyanoacrylate-Assisted Fragment Stabilization
Source: J Clin Med. 2026 Mar 8;15(5):2057. doi: 10.3390/jcm15052057 (PMC12986275; doi:10.3390/jcm15052057)
Supplement: Supplementary file 1 [file jcm-15-02057-s001.zip]

Archive with 1 entries (1 files):
- jcm-4189653-supplementary.pdf
